# Supplementary material for: From “Husky” to “Bulldog”– behavioural correlates between castration and breed groups in the domestic dog (Canis lupus familiaris)
Source: BMC Vet Res. 2024 Jun 3;20:238. doi: 10.1186/s12917-024-04097-6 (PMC11145769; doi:10.1186/s12917-024-04097-6)
Supplement: Supplementary file 1 — Supplementary Material 1 [file 12917_2024_4097_MOESM1_ESM.xls]

## Sheet: Anamnesis
ID	Neutering status	Breed clade	Breed	Epilepsy	Thyroid	Stress_Uncertainty	Panic	Hyperactivity	Aggression	Stress_noises	Stress_dogs	Stress_humans	Stress_else	Aggression_Walk	Restlessness	Never getting tired	nervous	Seems absent	tremble	panting	Licking_scratching	stereotypies	Destroying objects	Barking	Not house clean?	Pulling on leash	strong begging?	Aggression_Dogs	Aggression_humans	Aggr_humans household	Aggression_Else
58188489	intact	"Bulldog"	Boxer	no	no	no	no	yes	no	no	no	no	no	no	no	yes	no	no	no	no	no	no	no	yes	no	yes	yes	no	no	no	no
60529192	intact	"Bulldog"	English Bulldog	no	no	no	no	no	no	no	no	no	no	no	no	no	no	no	no	no	no	no	no	no	no	no	no	no	no	no	no
60539082	intact	"Bulldog"	English Bulldog	no	no	no	no	no	no	no	no	no	no	no	no	yes	no	no	no	no	no	no	no	no	no	no	no	no	no	no	no
60533738	intact	"Bulldog"	English Bulldog	no	no	no	no	no	no	no	no	no	no	no	no	no	no	no	yes	yes	no	no	no	no	no	no	no	no	no	no	no
60525880	intact	"Bulldog"	English Bulldog	no	no	no	no	no	no	no	no	no	no	no	no	no	no	no	no	no	no	no	no	no	no	no	no	no	no	no	no
60466797	intact	"Bulldog"	English bulldog	no	no	no	no	no	no	no	no	no	no	no	yes	yes	no	no	no	no	no	no	no	no	yes	no	no	no	no	no	no
60491417	intact	"Bulldog"	New English Bulldog	no	no	no	no	no	no	no	no	no	yes	no	yes	no	no	no	no	no	no	no	no	no	no	yes	no	no	no	no	no
60536131	intact	"Bulldog"	Old English Bulldog	no	no	no	no	no	no	no	no	no	no	no	no	yes	no	no	no	no	no	no	no	no	no	no	no	no	no	no	no
60509237	intact	"Bulldog"	Old English Bulldog	no	no	no	no	no	no	no	no	no	yes	no	no	no	no	no	no	no	no	no	no	no	no	no	no	no	no	no	no
60524917	intact	"Bulldog"	French Bulldog	no	no	no	no	no	no	yes	no	no	no	no	no	no	no	no	yes	no	no	no	no	no	no	no	no	no	no	no	no
68614880	intact	"Bulldog"	French Bulldog	no	no	no	no	no	no	no	no	no	no	no	no	no	no	no	no	no	no	no	yes	no	no	no	no	no	no	no	no
58172440	intact	"Bulldog"	Boston Terrier	no	no	no	no	no	no	no	no	no	no	no	yes	no	no	no	no	no	no	no	no	no	no	no	yes	no	no	no	no
77744005	intact	"Bulldog"	Am. Staffordshire Terrier	no	no	no	no	yes	no	no	no	yes	no	yes	no	no	no	no	yes	no	no	no	no	yes	no	no	no	yes	no	no	no
69274781	intact	"Bulldog"	American Staffordshire Terrier	no	no	no	no	no	no	no	yes	no	no	no	no	no	no	no	no	no	no	no	no	no	no	yes	no	no	no	no	no
77789152	intact	"Bulldog"	American Staffordshire Terrier	no	no	no	no	no	no	no	yes	no	no	no	yes	no	no	no	no	no	no	no	no	yes	no	yes	yes	no	no	no	no
60392163	neutered	"Bulldog"	Boxer	no	no	no	no	no	no	no	no	no	no	no	no	no	no	no	no	no	no	no	no	no	no	no	no	no	no	no	no
73810609	neutered	"Bulldog"	Boxer	no	yes	no	no	no	no	no	no	no	no	no	no	no	no	no	no	no	no	no	no	no	no	no	no	no	no	no	no
60527875	neutered	"Bulldog"	English Bulldog	no	no	yes	no	no	no	yes	no	no	no	no	no	no	no	no	no	no	no	no	no	no	no	no	no	no	no	no	no
60527462	neutered	"Bulldog"	English Bulldog	no	no	yes	no	no	no	no	yes	no	no	no	no	no	no	no	no	no	no	no	no	no	no	no	yes	yes	no	no	no
60516895	neutered	"Bulldog"	English Bulldog	no	no	yes	no	yes	yes	no	no	no	no	no	yes	yes	yes	no	no	no	yes	no	yes	no	no	yes	no	yes	no	no	no
60464023	neutered	"Bulldog"	Old English bulldog	no	no	no	no	no	no	no	yes	no	no	no	no	yes	no	no	no	no	no	no	yes	yes	no	yes	yes	yes	no	no	no
60473156	neutered	"Bulldog"	Old English Bulldog	no	no	yes	yes	no	no	no	yes	yes	no	yes	no	no	yes	no	yes	no	yes	no	no	no	no	no	no	yes	yes	no	no
60471011	neutered	"Bulldog"	Old English bulldog	no	no	yes	no	no	no	no	yes	no	no	no	yes	yes	no	no	no	yes	no	no	no	yes	no	yes	no	no	no	no	no
60532713	neutered	"Bulldog"	French Bulldog	no	no	yes	no	no	no	no	no	no	no	yes	no	yes	no	no	no	no	no	no	no	no	no	no	yes	yes	no	no	no
60513301	neutered	"Bulldog"	French Bulldog	no	no	no	no	no	no	no	no	no	no	no	no	no	no	no	no	no	yes	no	no	yes	no	no	no	no	no	no	no
60510916	neutered	"Bulldog"	French Bulldog	no	no	no	no	no	no	no	no	no	no	no	no	no	no	no	no	no	no	no	no	no	no	yes	no	no	no	no	no
69397844	neutered	"Bulldog"	French Bulldog	no	no	yes	no	no	yes	no	yes	no	no	no	no	no	no	no	no	no	yes	no	no	no	no	no	no	yes	no	no	no
58133852	neutered	"Bulldog"	French Bulldog	no	no	no	no	no	no	no	yes	no	no	no	yes	no	no	no	no	no	no	no	yes	no	no	no	no	no	no	no	no
58318681	neutered	"Bulldog"	Old English Mastiff	no	no	yes	no	no	no	no	no	yes	no	no	no	no	no	no	no	yes	no	no	no	no	no	no	no	no	yes	no	no
60521561	neutered	"Bulldog"	Bull Terrier	no	no	no	no	no	no	no	no	no	no	no	no	no	no	no	no	no	no	no	no	no	no	no	no	no	no	no	no
73809218	neutered	"Bulldog"	America Staffordshire Terrier	no	no	no	no	no	no	no	no	no	yes	no	no	no	no	no	no	no	no	no	yes	yes	no	no	yes	yes	no	no	no
71724617	neutered	"Bulldog"	American Staffordshire	no	no	no	no	no	no	no	no	no	yes	no	yes	no	no	yes	no	no	yes	no	no	no	no	no	no	no	no	no	no
73828188	neutered	"Bulldog"	American Staffordshire Terrier	no	no	yes	no	no	no	no	yes	yes	no	yes	no	no	no	yes	no	no	yes	yes	yes	no	no	no	no	yes	yes	no	no
77736071	neutered	"Bulldog"	Staffordshire bull terrier	no	no	yes	no	no	yes	no	no	no	yes	no	yes	yes	yes	no	yes	yes	no	no	no	yes	no	no	yes	yes	yes	no	no
77720055	neutered	"Bulldog"	Staffordshire Terrier	no	no	yes	yes	yes	yes	yes	yes	yes	yes	yes	yes	no	yes	no	yes	no	yes	no	no	no	no	no	no	yes	no	no	no
58133852	neutered	"Bulldog"	French Bulldog	no	no	no	no	no	no	no	yes	no	no	no	yes	no	no	no	no	no	no	no	yes	no	no	no	no	no	no	no	no
60538933	intact	"Bulldog"	Boxer	no	no	no	no	no	no	no	no	no	yes	no	no	no	no	no	no	no	no	no	no	no	no	no	yes	no	no	no	no
60447518	intact	"Bulldog"	Boxer	no	no	no	no	no	no	no	no	yes	no	no	no	no	no	no	no	no	no	no	no	no	no	no	no	no	no	no	no
60326777	intact	"Bulldog"	German Boxer	no	no	no	no	no	no	no	no	no	no	no	no	no	no	no	no	no	no	no	no	no	no	no	no	no	no	no	no
60235197	intact	"Bulldog"	Boxer	no	no	no	no	no	no	no	no	no	no	no	no	no	no	no	no	no	no	no	no	no	no	yes	yes	no	no	no	no
60526733	intact	"Bulldog"	English Bulldog	no	no	no	no	no	no	no	no	no	yes	no	no	no	no	no	no	yes	no	no	no	no	no	no	no	no	no	no	no
60467628	intact	"Bulldog"	English Bulldog	no	no	no	no	no	no	no	no	no	no	no	no	no	no	no	no	no	no	no	no	no	no	no	no	no	no	no	no
60465282	intact	"Bulldog"	English Bulldog	yes	no	no	no	no	no	no	yes	no	no	no	no	yes	no	no	yes	no	no	no	no	no	no	no	no	no	no	no	no
60465156	intact	"Bulldog"	English Bulldog	no	no	no	no	no	no	no	no	no	no	no	no	no	no	no	yes	yes	no	no	no	no	no	no	no	no	no	no	no
60509297	intact	"Bulldog"	French Bulldog	no	no	no	no	no	no	no	no	no	no	no	no	no	no	no	no	no	no	no	no	no	no	no	no	no	yes	no	no
60599613	neutered	"Bulldog"	English Bulldog	no	no	no	no	no	no	no	no	no	no	no	no	no	no	no	no	no	no	no	no	no	yes	no	no	no	no	no	no
60594957	neutered	"Bulldog"	English Bulldog	no	no	yes	yes	no	no	no	no	yes	yes	yes	yes	no	no	no	no	yes	no	no	no	no	no	yes	yes	yes	yes	no	no
60589957	intact	"Bulldog"	Boxer	no	no	no	no	no	no	no	no	no	no	no	no	no	no	no	no	no	yes	no	no	no	no	no	no	no	no	no	no
60579128	neutered	"Bulldog"	French Bulldog	no	no	no	no	no	no	no	no	no	yes	no	no	no	no	no	no	yes	yes	no	no	no	no	no	yes	no	no	no	no
60576754	intact	"Bulldog"	Old English Bulldog	no	no	no	no	no	no	no	no	no	no	no	no	no	no	no	no	no	no	no	no	no	no	no	no	no	no	no	no
60563007	intact	"Bulldog"	English Bulldog	no	no	no	no	no	no	no	no	no	yes	no	yes	no	no	no	no	no	no	no	no	no	no	no	no	no	no	no	no
60561581	neutered	"Bulldog"	English Bulldog	no	no	no	no	no	no	no	no	no	yes	no	no	no	no	no	no	no	no	no	no	no	no	no	no	no	no	no	no
60560898	intact	"Bulldog"	English bulldog	no	no	no	no	no	no	no	no	no	no	no	no	no	no	no	yes	yes	no	no	no	no	no	no	no	no	no	no	no
60560582	neutered	"Bulldog"	English Bulldog	no	no	no	no	no	no	no	yes	no	no	no	no	no	no	no	no	no	no	no	no	no	no	no	yes	yes	no	no	no
60560420	intact	"Bulldog"	English Bulldog	no	no	no	no	no	no	no	no	no	no	no	no	no	no	no	no	no	no	no	yes	no	no	no	no	no	no	no	no
60560395	intact	"Bulldog"	English Bulldog	no	no	no	no	no	no	no	no	yes	yes	no	no	no	no	no	no	no	no	no	no	no	no	no	no	no	no	no	no
60559775	neutered	"Bulldog"	French Bulldog	no	no	no	no	no	no	no	no	no	yes	no	no	no	no	no	no	no	yes	no	no	no	no	yes	no	no	no	no	no
60559656	intact	"Bulldog"	English Bulldog	no	no	no	no	no	no	no	no	no	no	no	no	no	no	yes	no	no	yes	no	no	no	no	no	no	no	no	no	no
60555826	intact	"Bulldog"	English Bulldog	no	no	no	no	no	no	no	no	no	no	no	no	no	no	no	no	no	no	no	no	no	no	no	no	no	no	no	no
60552345	intact	"Bulldog"	English Bulldog	no	no	no	no	no	no	no	no	yes	no	no	no	no	no	yes	no	no	no	no	no	no	no	no	no	no	no	no	no
60552321	intact	"Bulldog"	English Bulldog	no	no	no	no	no	no	no	no	no	yes	no	no	no	no	no	no	no	no	no	no	no	no	no	no	no	no	no	no
60552217	neutered	"Bulldog"	Bulldog	no	no	no	no	no	no	no	no	no	no	no	no	no	no	no	no	no	no	no	no	no	no	no	no	no	no	no	no
60552092	intact	"Bulldog"	English Bulldog	no	no	no	no	no	no	no	no	no	yes	no	no	no	no	no	no	yes	no	no	no	no	no	yes	no	no	no	no	no
60552019	neutered	"Bulldog"	English Bulldog	no	no	no	no	no	no	no	no	no	yes	no	yes	yes	no	no	yes	yes	yes	no	no	no	no	no	yes	yes	no	no	no
69398421	intact	"Bulldog"	Boxer	no	no	no	no	no	no	no	no	no	no	no	no	no	no	no	no	no	no	no	no	no	no	yes	no	no	no	no	no
77714378	intact	"Bulldog"	Boston Terrier	no	no	no	no	no	no	no	no	no	no	yes	no	no	no	no	no	no	no	no	no	no	no	yes	no	yes	no	no	no
75565178	intact	"Bulldog"	American Staffordshire Terrier	no	no	no	no	no	no	no	no	no	no	yes	no	no	no	no	no	no	no	no	no	no	no	no	no	yes	no	no	yes
69677243	neutered	"Bulldog"	Amstaff	no	no	no	no	no	no	no	no	no	no	no	no	no	no	no	no	no	yes	no	yes	no	no	yes	no	no	no	no	no
58765912	intact	"Husky"	Chow Chow	no	no	no	no	no	no	no	yes	no	no	no	no	no	no	no	no	no	yes	no	no	no	no	no	no	yes	no	no	no
60234311	intact	"Husky"	Shar-Pei	no	no	yes	no	no	yes	no	yes	yes	yes	yes	yes	no	no	no	no	no	yes	no	no	no	yes	no	yes	yes	no	no	no
58480486	intact	"Husky"	Shar-Pei	no	no	no	no	no	no	no	no	no	no	no	no	no	no	no	yes	no	yes	no	no	no	no	yes	yes	no	no	no	no
58452030	intact	"Husky"	Shar-pei	no	no	no	no	no	no	no	no	no	yes	yes	no	no	no	no	no	no	no	no	no	no	no	no	no	yes	no	no	no
58451848	intact	"Husky"	Shar-pei	no	no	no	no	no	yes	no	no	no	no	no	no	no	no	no	no	no	no	no	no	no	no	yes	no	yes	no	no	no
58451686	intact	"Husky"	Shar-Pei	no	no	no	no	no	no	no	no	yes	yes	no	no	no	no	no	no	no	yes	no	no	no	no	no	no	no	no	no	no
58450563	intact	"Husky"	Shar Pei	no	no	no	no	no	no	no	no	no	no	no	no	no	no	no	no	no	no	no	no	no	no	no	no	yes	no	no	no
60388919	intact	"Husky"	SharPei	no	no	no	no	no	no	no	no	no	no	no	no	yes	no	no	no	no	no	no	no	no	no	yes	no	no	no	no	no
58449873	intact	"Husky"	SharPei	no	no	yes	no	no	no	no	yes	no	no	no	no	no	no	no	no	no	yes	no	no	no	no	yes	no	yes	no	no	no
60218697	intact	"Husky"	Shar-Pei	no	no	no	no	no	no	no	no	no	no	no	no	no	no	no	no	no	no	no	no	no	no	no	no	no	no	no	no
58454272	intact	"Husky"	Shar-Pei	no	no	no	no	no	no	no	yes	no	no	no	no	no	no	no	no	no	no	no	no	no	no	yes	no	yes	no	no	no
60207465	intact	"Husky"	Akita Inu	no	yes	no	no	no	yes	no	no	no	no	yes	no	no	yes	no	no	no	yes	no	no	yes	no	no	yes	yes	no	no	no
58422965	intact	"Husky"	Akita Inu	no	no	yes	no	no	yes	no	no	no	yes	no	no	no	no	yes	no	no	no	no	no	no	no	no	no	yes	no	no	no
69661963	intact	"Husky"	Akita Inu	no	no	no	no	no	no	no	no	no	yes	yes	yes	no	no	no	no	yes	no	no	no	yes	no	yes	yes	yes	no	no	no
70048234	intact	"Husky"	Shiba Inu	no	no	no	no	no	no	no	no	no	no	no	no	no	no	no	no	no	no	no	no	no	no	yes	no	no	no	no	no
60511713	intact	"Husky"	Siberian Husky	no	no	no	no	no	no	yes	no	no	no	no	no	no	no	no	no	no	no	no	no	no	no	no	no	no	no	no	no
60503086	intact	"Husky"	Siberian Husky	no	no	no	no	yes	no	yes	no	no	no	no	no	no	no	yes	no	no	no	no	yes	no	no	yes	no	no	no	no	no
60390318	intact	"Husky"	Siberian Husky	no	no	yes	yes	no	no	yes	no	yes	yes	no	yes	no	no	no	no	no	no	no	no	no	no	yes	no	no	no	no	no
68644898	intact	"Husky"	Siberian husky.	no	no	no	no	no	no	no	no	no	no	no	no	no	no	no	no	no	no	no	no	no	no	yes	no	no	no	no	no
58644236	intact	"Husky"	Siberian husky	no	no	no	no	no	no	no	no	no	no	no	no	no	no	no	no	no	yes	no	yes	yes	yes	no	no	no	no	no	yes
60225866	neutered	"Husky"	Shar - Pei	no	no	yes	no	no	no	no	yes	no	no	no	no	no	no	no	no	no	no	no	no	no	no	no	no	no	no	no	no
60514898	neutered	"Husky"	Shar-Pei	no	yes	no	no	no	no	no	no	no	no	no	no	no	no	no	no	no	no	no	no	no	no	no	no	no	no	no	no
60463196	neutered	"Husky"	Shar-Pei	no	no	no	no	no	yes	no	yes	no	no	no	no	no	no	no	no	no	no	no	no	no	no	no	no	yes	no	no	no
60227506	neutered	"Husky"	Shar-Pei	no	no	no	no	no	no	no	yes	no	no	no	no	no	no	no	no	no	yes	no	no	no	no	no	no	no	no	no	no
60205490	neutered	"Husky"	Shar-Pei	no	yes	no	no	no	no	no	no	no	no	no	no	no	no	no	no	yes	no	no	no	no	no	no	no	no	no	no	no
60198380	neutered	"Husky"	Shar-Pei	no	no	no	no	no	no	no	no	yes	yes	no	no	no	no	no	no	no	no	no	no	no	no	no	no	no	no	no	no
58451336	neutered	"Husky"	Shar Pei	no	yes	no	no	no	no	no	no	no	no	no	no	no	no	no	no	no	yes	no	no	no	no	no	no	no	no	no	no
58453901	neutered	"Husky"	Sharpei	no	no	no	no	no	no	yes	no	no	no	no	no	no	no	no	no	no	no	no	no	no	no	no	no	no	no	no	no
60463881	neutered	"Husky"	Akita	no	no	yes	no	no	no	no	no	no	yes	no	no	no	no	no	no	no	no	no	no	no	no	no	no	no	no	no	no
58728581	neutered	"Husky"	Akita Inu	no	no	no	no	no	no	no	no	yes	no	no	no	no	no	no	no	no	no	no	no	no	no	no	no	no	no	no	no
58224984	neutered	"Husky"	Shiba inu	no	no	no	no	no	no	no	no	yes	no	no	yes	no	yes	yes	no	no	yes	no	no	no	no	yes	no	yes	no	no	no
60321818	neutered	"Husky"	Malamute	no	no	no	no	no	no	no	no	no	no	yes	no	no	no	no	no	no	no	no	no	yes	no	no	no	yes	no	no	no
70079626	neutered	"Husky"	Siberian Husky	no	no	no	no	no	no	no	no	no	no	no	yes	no	yes	yes	yes	yes	yes	no	no	yes	no	yes	yes	yes	no	no	no
72317759	neutered	"Husky"	Siberian Husky	no	no	yes	no	no	yes	no	yes	no	no	no	no	no	yes	no	no	no	no	no	no	yes	no	no	no	yes	yes	yes	no
60444509	neutered	"Husky"	Siberian Longhair Husky	no	no	no	no	no	no	no	no	yes	no	no	yes	no	no	no	no	no	no	no	no	yes	no	no	no	no	no	no	no
60851748	neutered	"Husky"	Alaskan Malamute	no	no	no	no	no	yes	no	yes	no	no	yes	no	no	yes	no	no	no	no	no	no	no	no	no	no	yes	yes	no	no
60620283	neutered	"Husky"	Siberian Husky	no	no	yes	no	no	no	yes	no	no	no	no	no	no	no	yes	no	yes	no	no	no	no	no	no	no	no	no	no	no
60563492	neutered	"Husky"	Husky	no	no	no	no	no	no	no	no	no	yes	no	no	no	no	no	no	yes	no	no	no	no	no	no	no	no	no	no	no
60549951	neutered	"Husky"	Alaskan Malamute	no	no	yes	no	no	no	no	no	no	yes	no	no	no	no	no	no	no	no	no	yes	no	no	no	yes	no	no	no	no
60549164	neutered	"Husky"	Husky	no	no	yes	no	no	no	no	no	yes	yes	no	no	no	no	no	no	no	no	no	no	no	no	no	no	no	no	no	no
60220612	intact	"Husky"	Shar-Pei	no	no	no	no	no	no	no	no	yes	no	no	no	no	no	no	no	no	no	no	no	no	no	yes	no	yes	no	yes	no
60214180	intact	"Husky"	Shar-Pei	no	yes	no	no	no	no	no	no	yes	yes	no	no	no	no	no	yes	no	no	no	no	no	no	no	no	no	no	no	no
60203266	intact	"Husky"	Shar-Pei	no	no	no	no	no	no	yes	no	yes	no	no	no	no	no	no	yes	yes	no	no	no	no	no	no	no	no	no	no	no
58454858	intact	"Husky"	Sharpei	no	no	no	no	no	no	no	no	no	yes	yes	no	no	no	no	no	no	no	no	no	no	no	yes	no	yes	no	no	no
60418885	intact	"Husky"	Alaskan Malamute	no	no	no	no	no	no	yes	no	no	no	no	no	no	no	no	no	no	no	no	no	no	no	no	no	no	no	no	no
60395594	intact	"Husky"	Alaskan Malamute	no	no	no	no	no	no	no	no	no	no	no	no	no	no	no	no	no	no	no	no	no	no	no	no	yes	no	no	no
60389512	intact	"Husky"	Alaskan Malamute	no	no	no	no	no	no	yes	no	no	no	no	yes	no	no	no	no	yes	yes	no	no	yes	no	no	no	no	no	no	no
60325701	intact	"Husky"	Alaskan Malamute	no	no	no	no	no	no	no	no	no	no	no	no	no	no	no	no	no	no	no	no	no	no	no	no	yes	no	no	no
60295950	intact	"Husky"	Alaskan Malamute	no	yes	no	no	no	no	no	no	no	no	no	no	no	no	no	no	no	no	no	no	no	no	no	no	no	no	no	no
60403105	intact	"Husky"	Siberian Husky	yes	no	no	no	no	no	no	no	no	no	no	no	no	no	no	yes	no	yes	no	no	no	no	no	no	no	no	no	no
60235177	intact	"Husky"	Husky	no	no	no	no	no	no	no	no	no	yes	no	no	no	no	no	no	no	no	no	no	no	no	yes	no	no	no	no	no
60638257	intact	"Husky"	Alaskan Malamute	no	no	no	no	no	no	yes	no	no	yes	yes	no	no	no	no	no	no	no	no	no	no	no	yes	yes	yes	no	no	no
70039972	intact	"Husky"	Siberian Husky	no	no	no	no	no	no	no	no	no	no	no	no	no	no	no	no	yes	no	no	no	no	no	no	no	no	no	no	no
60620283	neutered	"Husky"	Shar-Pei	no	no	yes	no	no	no	yes	no	no	yes	no	no	no	no	yes	no	yes	no	no	no	no	no	no	no	no	no	no	no
20230629	neutered	"Husky"	Akita Inu	no	no	no	no	no	no	no	yes	no	no	no	no	no	no	no	no	no	yes	no	no	no	no	no	no	yes	no	no	no
20230512	neutered	"Husky"	Chow Chow	no	no	no	no	no	no	no	no	no	yes	no	no	no	no	yes	no	yes	yes	no	no	yes	no	yes	no	no	yes	yes	no
20230416	neutered	"Husky"	Alaskan Husky	no	no	yes	yes	no	yes	yes	no	no	no	no	yes	no	yes	no	no	no	no	no	no	no	no	yes	yes	yes	no	no	no
20230304	neutered	"Husky"	Shar-Pei	no	no	no	no	no	no	no	no	no	no	no	no	no	no	no	no	no	no	no	no	no	no	no	no	no	no	no	no
20230125	neutered	"Husky"	Akita Inu	no	no	no	no	no	no	no	yes	no	no	no	no	no	no	no	no	no	no	no	no	no	no	no	no	yes	no	no	no
20230103	neutered	"Husky"	Chow Chow-Husky-Mix	no	no	yes	no	no	no	yes	no	no	no	no	no	no	no	yes	no	no	no	no	no	no	no	no	no	no	no	no	no
69661963	intact	"Husky"	Akita Inu	no	no	no	no	no	no	no	no	no	yes	yes	yes	no	no	no	no	yes	no	no	no	yes	no	yes	yes	yes	no	no	no
70039972	intact	"Husky"	Shar-Pei	no	no	no	no	no	no	no	no	no	no	no	no	no	no	no	yes	no	no	no	no	no	no	no	no	no	no	no	no
70048234	intact	"Husky"	Shiba Inu	no	no	no	no	no	no	no	no	no	no	no	no	no	no	no	no	no	no	no	no	no	no	yes	no	no	no	no	no
70079626	neutered	"Husky"	Siberian Husky	no	no	no	no	no	no	no	no	no	no	no	yes	no	yes	yes	yes	yes	yes	no	no	yes	no	yes	yes	yes	no	no	no
68644898	intact	"Husky"	Siberian Husky.	no	no	no	no	no	no	no	no	no	no	no	no	no	no	no	no	no	no	no	no	no	no	yes	no	no	no	no	no
72317759	neutered	"Husky"	Siberian Husky	no	no	yes	no	no	yes	no	no	no	no	no	no	no	yes	no	no	no	no	no	no	yes	no	no	no	yes	yes	yes	no
20230928	neutered	"Husky"	Shiba Inu	no	no	yes	yes	no	no	yes	no	no	yes	no	no	no	no	yes	yes	yes	yes	no	no	no	no	no	yes	no	no	no	no
20230924	neutered	"Husky"	Akita	no	no	no	no	no	no	no	no	no	no	no	no	no	no	no	no	no	no	no	no	no	no	no	no	no	no	no	no
