# Supplementary material for: From “Husky” to “Bulldog”– behavioural correlates between castration and breed groups in the domestic dog (Canis lupus familiaris)
Source: BMC Vet Res. 2024 Jun 3;20:238. doi: 10.1186/s12917-024-04097-6 (PMC11145769; doi:10.1186/s12917-024-04097-6)
Supplement: Supplementary file 2 — Supplementary Material 2 [file 12917_2024_4097_MOESM2_ESM.xls]

## Sheet: Budapest Questionnaire
ID	Neutering status	Breed clade	Breed	Emotional Stability	Trainability	Sociability	Extraversion
58188489	intact	"Bulldog"	Boxer	9	9	8	6
60529192	intact	"Bulldog"	English Bulldog	7	10	8	6
60539082	intact	"Bulldog"	English Bulldog	6	8	8	6
60533738	intact	"Bulldog"	English Bulldog	9	5	5	5
60525880	intact	"Bulldog"	English Bulldog	8	5	6	6
60466797	intact	"Bulldog"	English bulldog	5	7	7	5
60491417	intact	"Bulldog"	New English Bulldog	4	7	8	6
60536131	intact	"Bulldog"	Old English Bulldog	8	7	8	5
60509237	intact	"Bulldog"	Old English Bulldog	9	7	6	5
60524917	intact	"Bulldog"	French Bulldog	6	9	6	5
68614880	intact	"Bulldog"	French Bulldog	8	10	7	6
58172440	intact	"Bulldog"	Boston Terrier	9	9	7	5
77744005	intact	"Bulldog"	Am. Staffordshire Terrier	3	9	5	6
69274781	intact	"Bulldog"	American Staffordshire Terrier	6	6	3	3
77789152	intact	"Bulldog"	American Staffordshire Terrier	7	7	4	6
60392163	neutered	"Bulldog"	Boxer	8	7	7	3
73810609	neutered	"Bulldog"	Boxer	8	10	7	5
60527875	neutered	"Bulldog"	English Bulldog	5	7	6	4
60527462	neutered	"Bulldog"	English Bulldog	4	10	5	4
60516895	neutered	"Bulldog"	English Bulldog	5	7	3	6
60464023	neutered	"Bulldog"	Old English bulldog	5	8	4	6
60473156	neutered	"Bulldog"	Old English Bulldog	3	4	2	5
60471011	neutered	"Bulldog"	Old English bulldog	6	7	8	4
60532713	neutered	"Bulldog"	French Bulldog	6	6	2	6
60513301	neutered	"Bulldog"	French Bulldog	8	7	4	3
60510916	neutered	"Bulldog"	French Bulldog	8	6	7	5
69397844	neutered	"Bulldog"	French Bulldog	4	6	3	6
58133852	neutered	"Bulldog"	French Bulldog	8	10	8	4
58318681	neutered	"Bulldog"	Old English Mastiff	3	2	6	2
60521561	neutered	"Bulldog"	Bull Terrier	8	9	7	4
73809218	neutered	"Bulldog"	America Staffordshire Terrier	7	8	4	6
71724617	neutered	"Bulldog"	American Staffordshire	5	3	2	3
73828188	neutered	"Bulldog"	American Staffordshire Terrier	5	7	4	1
77736071	neutered	"Bulldog"	Staffordshire bull terrier	6	10	3	6
77720055	neutered	"Bulldog"	Staffordshire Terrier	4	7	2	6
58133852	neutered	"Bulldog"	French Bulldog	8	10	8	4
60538933	intact	"Bulldog"	Boxer	7	10	8	3
60447518	intact	"Bulldog"	Boxer	8	9	8	6
60326777	intact	"Bulldog"	German Boxer	8	9	8	6
60235197	intact	"Bulldog"	Boxer	8	8	7	6
60526733	intact	"Bulldog"	English Bulldog	8	5	5	5
60467628	intact	"Bulldog"	English Bulldog	7	5	6	6
60465282	intact	"Bulldog"	English Bulldog	6	10	7	5
60465156	intact	"Bulldog"	English Bulldog	8	8	5	3
60509297	intact	"Bulldog"	French Bulldog	7	10	8	6
60599613	neutered	"Bulldog"	English Bulldog	7	8	6	5
60594957	neutered	"Bulldog"	English Bulldog	5	5	8	6
60589957	intact	"Bulldog"	Boxer	4	6	3	4
60579128	neutered	"Bulldog"	French Bulldog	7	8	7	6
60576754	intact	"Bulldog"	Old English Bulldog	6	1	3	4
60563007	intact	"Bulldog"	English Bulldog	7	5	7	6
60561581	neutered	"Bulldog"	English Bulldog	7	5	6	4
60560898	intact	"Bulldog"	English bulldog	7	5	7	4
60560582	neutered	"Bulldog"	English Bulldog	5	3	4	6
60560420	intact	"Bulldog"	English Bulldog	5	8	8	4
60560395	intact	"Bulldog"	English Bulldog	6	4	6	3
60559775	neutered	"Bulldog"	French Bulldog	8	8	8	6
60559656	intact	"Bulldog"	English Bulldog	7	3	6	5
60555826	intact	"Bulldog"	English Bulldog	7	4	7	6
60552345	intact	"Bulldog"	English Bulldog	8	1	5	4
60552321	intact	"Bulldog"	English Bulldog	8	9	6	5
60552217	neutered	"Bulldog"	Bulldog	7	1	5	5
60552092	intact	"Bulldog"	English Bulldog	6	5	8	6
60552019	neutered	"Bulldog"	English Bulldog	6	5	4	5
69398421	intact	"Bulldog"	Boxer	7	9	8	6
77714378	intact	"Bulldog"	Boston Terrier	8	9	6	6
75565178	intact	"Bulldog"	American Staffordshire Terrier	6	9	1	6
69677243	neutered	"Bulldog"	Amstaff	8	8	8	5
58765912	intact	"Husky"	Chow Chow	8	10	2	2
60234311	intact	"Husky"	Shar-Pei	3	6	2	3
58480486	intact	"Husky"	Shar-Pei	8	2	5	6
58452030	intact	"Husky"	Shar-pei	7	5	6	1
58451848	intact	"Husky"	Shar-pei	4	2	2	4
58451686	intact	"Husky"	Shar-Pei	4	2	6	0
58450563	intact	"Husky"	Shar Pei	5	2	0	5
60388919	intact	"Husky"	SharPei	8	8	8	6
58449873	intact	"Husky"	SharPei	6	8	1	6
60218697	intact	"Husky"	Shar-Pei	9	9	7	3
58454272	intact	"Husky"	Shar-Pei	4	4	3	1
60207465	intact	"Husky"	Akita Inu	4	8	1	5
58422965	intact	"Husky"	Akita Inu	7	3	1	4
69661963	intact	"Husky"	Akita Inu	4	9	5	5
70048234	intact	"Husky"	Shiba Inu	8	9	8	3
60511713	intact	"Husky"	Siberian Husky	8	8	6	5
60503086	intact	"Husky"	Siberian Husky	7	8	8	3
60390318	intact	"Husky"	Siberian Husky	4	9	7	0
68644898	intact	"Husky"	Siberian husky.	7	6	6	5
58644236	intact	"Husky"	Siberian husky	7	10	7	5
60225866	neutered	"Husky"	Shar - Pei	5	2	6	3
60514898	neutered	"Husky"	Shar-Pei	9	6	6	3
60463196	neutered	"Husky"	Shar-Pei	6	7	0	3
60227506	neutered	"Husky"	Shar-Pei	8	5	6	4
60205490	neutered	"Husky"	Shar-Pei	7	5	6	6
60198380	neutered	"Husky"	Shar-Pei	5	5	5	3
58451336	neutered	"Husky"	Shar Pei	8	8	7	6
58453901	neutered	"Husky"	Sharpei	9	8	7	5
60463881	neutered	"Husky"	Akita	5	7	6	4
58728581	neutered	"Husky"	Akita Inu	8	8	5	2
58224984	neutered	"Husky"	Shiba inu	6	8	5	6
60321818	neutered	"Husky"	Malamute	8	10	2	4
70079626	neutered	"Husky"	Siberian Husky	7	9	7	6
72317759	neutered	"Husky"	Siberian Husky	9	6	4	4
60444509	neutered	"Husky"	Siberian Longhair Husky	8	9	7	5
60851748	neutered	"Husky"	Alaskan Malamute	3	5	4	6
60620283	neutered	"Husky"	Siberian Husky	5	5	7	5
60563492	neutered	"Husky"	Husky	8	3	6	2
60549951	neutered	"Husky"	Alaskan Malamute	5	10	7	5
60549164	neutered	"Husky"	Husky	7	9	8	1
60220612	intact	"Husky"	Shar-Pei	5	7	4	2
60214180	intact	"Husky"	Shar-Pei	4	7	4	2
60203266	intact	"Husky"	Shar-Pei	5	7	5	2
58454858	intact	"Husky"	Sharpei	7	6	6	4
60418885	intact	"Husky"	Alaskan Malamute	7	3	3	5
60395594	intact	"Husky"	Alaskan Malamute	7	5	5	5
60389512	intact	"Husky"	Alaskan Malamute	8	9	6	5
60325701	intact	"Husky"	Alaskan Malamute	7	7	7	5
60295950	intact	"Husky"	Alaskan Malamute	8	9	7	5
60403105	intact	"Husky"	Siberian Husky	9	8	8	6
60235177	intact	"Husky"	Husky	6	8	7	3
60638257	intact	"Husky"	Alaskan Malamute	8	8	3	6
60620283	neutered	"Husky"	Siberian Husky	5	5	7	5
70039972	intact	"Husky"	Shar-Pei	8	6	7	4
20230629	neutered	"Husky"	Akita Inu	6	6	3	3
20230512	neutered	"Husky"	Chow Chow	6	0	5	5
20230416	neutered	"Husky"	Alaskan Husky	6	10	6	6
20230304	neutered	"Husky"	Shar-Pei	7	6	7	5
20230125	neutered	"Husky"	Akita Inu	8	8	4	5
20230103	neutered	"Husky"	Chow Chow-Husky-Mix	7	0	5	1
69661963	intact	"Husky"	Akita Inu	4	9	5	5
70039972	intact	"Husky"	Shar-Pei	8	6	7	4
70048234	intact	"Husky"	Shiba Inu	8	9	8	3
70079626	neutered	"Husky"	Siberian Husky	7	9	7	6
68644898	intact	"Husky"	Siberian Husky.	7	6	6	5
72317759	neutered	"Husky"	Siberian Husky	9	6	4	4
20230928	neutered	"Husky"	Shiba Inu	3	8	7	4
20230924	neutered	"Husky"	Akita	8	4	2	2
